# Supplementary material for: Extended Reality (XR) in Pediatric Acute and Chronic Pain: Systematic Review and Evidence Gap Map
Source: JMIR Pediatr Parent. 2025 Apr 7;8:e63854. doi: 10.2196/63854 (PMC12012403; doi:10.2196/63854)
Supplement: Multimedia Appendix 3 [file pediatrics_v8i1e63854_app3.xlsx]

## Sheet: Supplementary Table 1
Study Reference (Authors, Year)	Study Aim	Study Sample Age range, mean age, % female, Sample size	Population Focus	VR Intervention	Comparator	Safety	Feasibility	Effectiveness (Pain Intensity)			Risk of Bias
								Patient Report	Caregiver Report	Observer Report
ACUTE PAIN STUDIES
Addab, S.; Hamdy, R.; Le May, S.; Thorstad, K.; Tsimicalis, A. (2022)	Evaluate VR's effect on children with complex musculoskeletal conditions undergoing a medical procedures	5-21, mean (12); 50% female, N=44	Orthopedic procedures including blood draw, botox injections, dressing change, IV injection, pin removal, and urodynamics	Dreamland game. First 6 participants used the Oculus Rift (mobile cart with monitors and sensors). Oculus Quest used with remaining patients because Rift deemed unfeasible.	No comparator	Adverse events assessed via Child Simulator Sickness Questionnaire; 92.9% reported no sickness (score <3)	Feasibility was a study outcome measured by patient perception questionnaire, healthcare provider perception questionnaire, observations, fieldnotes, and semi-structured interviews (indivdiual, focus groups); VR was reported to be compatible with procedures and able to be integrated into clinical flow, and demosntrated good clinical utility as stakeholders wanted to use the VR, were satisfied wit…	FACES-R; Unclear effect	Semi-structured interview; Unclear effect	Semi-structured interview; Unclear effect	Moderate
Ali, Rania R; Selim, Ali Osman; Abdel Ghafar, Mohamed A; Abdelraouf, Osama Ragaa; Ali, Olfat Ibrahim (2022)	To determine effect of VR on pain and range of motion in children in conventional burn rehabilitation programs	9-16, intervention mean (13.82), control mean (12.55); 40.9% female, N=22	Pediatric burn patients undergoing physical rehabilitation	VR Oculus with earphones and children self-selected preferred video to view	Comparator; standard physical rehabilitation consisting of passive range of motion and stretching exercises	No safety outcomes/data reported	Feasibility not a specified outcome	VAS; Positive effect	n/a	n/a	Moderate
Alonzi, Sarah; Caruso, Thomas J.; Sindher, Sayantani B.; Cao, Shu; Varadharajulu, Sara; Collins, William J.; Chinthrajah, R. Sharon (2022)	Determine whether VR reduced anxiety, fear, and pain and increased procedural compliance in patients undergoing phlebotomy during food allergy trial.	6-17, mean (11); 44.70% female; N=49	Phlebotomy during food allergy clinical trials	Received topical numbing medicine and played interactive applications on customized Samsung Gear VR headset in conjunction with Samsung S7 or S8 mobile device	Comparator; standard of care (e.g., received topical numbing medicine, parental distraction, and toy play per patient preference)	Adverse events reported; 1 patient reported nausea in VR group	Feasibility not a specified outcome	FACES; Positive effect	n/a	n/a	Moderate
Alshatrat, Sabha Mahmoud; Sabarini, Jumana M; Hammouri, Hanan M; Al-Bakri, Isra Abdulkarim; Al-Omari, Wael Mousa (2021)	To determine impact of VR on pain intensity for children undergoing dental procedures	5-12, mean (8.39); 59% female; N=54	Dental procedures	iWear Video Headphones (Vuzix®) and goggles and children watched popular videos (e.g., Tom and Jerry, Mr. Bean) and listened to children's songs.	Comparator; treatment as usual without VR	No safety outcomes/data reported	Feasibility not a specified outcome	FACES; Positive effect VAS; Mixed effect	n/a	FLACC scale; Positive effect	High
Althumairi, Arwa; Sahwan, Maryam; Alsaleh, Sawsan; Alabduljobar, Zinab; Aljabri, Duaa (2021)	To determine efficacy of VR in reducing pain and fear in children receiving vaccinations	4-6, mean (control group Mage=5.18, VR group Mage=5.38); 48.1% female; N=104	Needle insertion for vaccinations	Audio-visual VR device (Future Sight All-in-One, Virutal Reality Headset) in which youth watch two-minute 3D animated adventure story created by Innovative Centre of the Ministtry of Health	Comparator; standard of care (e.g., received topical numbing medicine, parental distraction, and toy play per patient preference)	No safety outcomes/data reported	Feasibility not a specified outcome	FACES; Positive effect	n/a	n/a	High
Armstrong, M.; Lun, J.; Groner, J. I.; Thakkar, R. K.; Fabia, R.; Noffsinger, D.; Ni, A.; Keesari, R.; Xiang, H. (2022)	Evaluate effect of VR pain alleviation tool (VR-PAT) on reducing pediatric burn patients’ perceived pain during at-home dressing changes and usability of the VR-PAT in a home setting	5-17, VR mean (10.7), Control mean (12.3); 45.7% female; N=24	Pediatric burn dressing changes	lightweight VR headset with Virtual River Cruise game played on smartphone during dressing changes	Comparator; able to use any distraction available in the home (e.g., toys, video games, mobile phones, books)	Adverse events assessed via single item self-report question; no safety outcome data reported	Feasibility was a study outcome measured by patient engagement in VR-PAT intervention, semi-structured interviews with patients; Mean ratings of fun and happiness >6 on 1-10 scale across dressing changes	NPRS; Positive effect	NPRS; Positive effect	n/a	Moderate
Asl Aminabadi, Naser; Erfanparast, Leila; Sohrabi, Azin; Ghertasi Oskouei, Sina; Naghili, Armaghan (2012)	Evaluate ieffect of VR on pain and anxiety during dental procedures	4-6, mean(group 1:5.18, group 2:5.65); 46.2% female; N=117	Dental procedures	VR i-glasses 920HR Ilixco, Inc were used during three consecutive dental procedures along with headphones. Glasses connected to device and children were able to watch a single episode of Tom and Jerry	Comparator; treatment as usual without VR	No safety outcomes/data reported	Feasibility not a specified outcome	FACES; Positive effect	n/a	n/a	Moderate
Atzori, B.; Vagnoli, L.; Graziani, D.; Hoffman, H. G.; Sampaio, M.; Alhalabi, W.; Messeri, A.; Lauro-Grotto, R. (2022)	Evaluate impact of VR on pain intensity druing venipuncture in children with Kidney Disease	7-17, mean (11.78); 46.30% female; N=82	Children with chronic kidney disease undergoing venipuncture	VR helmet (3D viewer Sony: HMZ T-2) with laptop support, 3D Viewer, and earphones. Equipped with SnowWorld (VR environment game): patients threw snowballs at characters while floating through an icy canyon	Comparator; non-medical conversation by nurse performing venipuncture	Adverse events assessed via nausea rating scale (0-10); no difference in nausea between VR and no VR groups	Feasibility not a specified outcome	NPRS; Positive effect	n/a	n/a	Moderate
Atzori, Barbara; Hoffman, Hunter G; Vagnoli, Laura; Patterson, David R; Alhalabi, Wadee; Messeri, Andrea; Lauro Grotto, Rosapia (2018)	Evaluate of VR on pain in children with onco-hematological diseases undergoing venipuncture	7-17, mean (10.92); 33.3% female; N=15	Venipuncture acute pain with onco-hematological disease	VR helmet (personal 3D viwer Sony: HMZ T-2) with laptop support, 3D Viewer, and earphones. Equipped with SnowWorld (VR environment game for distraction): patients threw snowballs at characters while floating through an icy canyon during second venipuncture	Comparator; non-medical conversation by the nurse who performed the second venipuncture	Adverse events assessed via nausea rating scale (0-10); no difference in nausea between VR and no VR groups	Feasibility not a specified outcome	VAS; Positive effect	n/a	n/a	High
Atzori, Barbara; Lauro Grotto, Rosapia; Giugni, Andrea; Calabro, Massimo; Alhalabi, Wadee; Hoffman, Hunter G (2018)	Explore feasibility, acceptability, and effectiveness of VR to reduce pain during dental procedures	11-17, mean (13.20); 40% female; N=5	Single dental filling or tooth extraction, acute pain	Oculus Rift SK2 and CV1 VR goggle equipped with SnowWorld (VR environment game for distraction): patients threw snowballs at characters while floating through an icy canyon during second venipuncture	Comparator; treatment as usual (not described)	Adverse events assessed via nausea rating scale (0-10); no difference in nausea between VR and no VR groups	Feasibility was a study outcome measured by patient reported fun and semi-structured interviews with dentists to assess their experience during the VR vs No VR procedures; Significantly higher levels of fun when using VR and the dentist reported feeling better able to concentrate on his job when VR was used	GRS; Positive effect	n/a	n/a	Moderate
Aydın, Ayla İrem ; Özyazıcıoğlu, Nurcan (2019)	Determine effect of VR on pain in children undergoing venipuncture	9-12, mean (VR grouo Mage=10.5, control group Mage=10.3); 48.3% female; N=120	Venipuncture	VR headset equipped with a 3D Aquarium application viewed by participants one minute before venipuncture and through procedure	Comparator; no interventional procedure	No safety outcomes/data reported	Feasibility was a study outcome measured by patient information form assessing whether the patient liked VR and their willingness to use it during their next intervention; feasibility results not reported	FACES; Positive effect VAS; Positive effect	n/a	n/a	Moderate
Bernaerts, Sylvie; Bonroy, Bert; Daems, Jo; Sels, Romy; Struyf, Dieter; Gies, Inge; van de Veerdonk, Wessel (2022)	Evaluate the feasibility, acceptability, tolerability, and effectivness of relaxation-based VR on pain, anxiety, and stress for children in the hospital	4-16, mean(10.88); 58.80% female; N=51	Inpatient and outpatient patients across pediatric subspecialities undergoing procedures	Oculus Go VR headset equippred with relaxation VR prototype: three modules: breathing and meditation exercises, scene with different interactive animations/objects	No comparator	Adverse events assessed via pediatric simulator sickness questionnaire; mean scores between 0.76 and 1.12 with 0 indicating no discomfort	Feasibility was a study outcome measured by patient reported scores of fun, ease of use and clinician reports via the Client Satisfaction Questionnaire (CSQ-3); High feasibility reported by patients and clinicians	FACES-R; Positive effect	n/a	n/a	Moderate
Birnie, Kathryn A.; Kulandaivelu, Yalinie; Jibb, Lindsay; Hroch, Petra; Positano, Karyn; Robertson, Simon; Campbell, Fiona; Abla, Oussama; Stinson, Jennifer (2018)	Evaluate VR in children with cancer undergoing implantable venous access device (IVAD) needle insertion	8-18, mean (11), 30% female; N=17	Children with cancer undergoing implantable venous access device (IVAD) needle insertion, acute pain	AquaVR including visual and auditory stimuli to simulate scuba driver traveling through peaceful underwater environment	No comparator	Adverse events assessed via 2-item self-report assessment of nausea and degree of nausea; no nausea or dizziness reported following VR sessions	Feasibility was a study outcome measured by semistructured interviews with patients to assess ease of use, acceptability, and imapct of VR on their experience; Most participants (82%) had no difficulties using the VR sytsem and reported largely accpetable with some challenges identified related to implementation into clinical care	NPRS; Unclear effect	n/a	n/a	Not Assessed
Butt, Mahlaqa; Kabariti, Sarah; Likourezos, Antonios; Drapkin, Jefferson; Hossain, Rukhsana; Brazg, Jared; Motov, Sergey (2021)	Evaluate the efficacy of active, immersive VR program in alleviating anxiety in pediatric ED	13-17 yrs, mean(15); VR: 36.4% female, iPad: 43.6% female; N=110	Youth in the emergency department with acute mild to moderate traumatic/nontraumatic pain	Oculus Go headset (Facebook Technologies LLC., 2018) equipped with Take-Pause software, an active distraction mindfulness intervention 5min in duration	Comparator; passive distraction intervention (e.g., iPad group for 5 minutes)	No safety outcomes/data reported	Feasibility not a specified outcome	FACES; No effect	n/a	HR; No effect RR; No effect	Moderate
Buyuk, Esra Tural; Odabasoglu, Emel; Uzsen, Hatice; Koyun, Merve (2021)	Evaluate VR's impact on pre-and postoperative anxiety and fear levels and postoperative pain symptoms in children undergoing circumcision.	5-10, mean(6.58), 0% female; N=78	Children undergoing circumcision	VR BOX 3.0 with VR glasses and soundproof headsets equipped with VR programs and each participant self-selected 2 programs to observe (e.g., Amazon walk, water skiing)	Comparator; clinical routine care including 10mg/kg paracetamol pain medication administered pre-operatively	No safety outcomes/data reported	Feasibility not a specified outcome	n/a	FACES; Positive effect	FACES; Positive effect	Moderate
Canares, Therese; Parrish, Carisa; Santos, Christine; Badawi, Alia; Stewart, Alyssa; Kleinman, Keith; Psoter, Kevin; McGuire, Joseph (2021)	Assess feasibility and effectiveness of VR in pediatric emergendy department during venipuncture	13-17 yrs, mean(14.1); VR: 36.4% female, iPad: 43.6% female; N=55	Venipuncture in emergency department	Oculus Go preloaded with passive VR experiences and active game play. Included Bait!, Epic Roller Coasters, BR, Temple Run, Disney Movies VR version	Comparator; passive distraction intervention (e.g., iPad group for 5 minutes)	Adverse events assessed via cybsersickness symptom self-report; 3 of 20 (15%) youth in VR group reported cybersickness before and after VR use	Feasibility was a study outcome measured by recruitment rate, withdrawl rate, and completion percentage of the Child Adult Medical Procedure Interaction Scale-Short Form (CAMPIS-SF) observations; High recruitment rate of 93%, withdrawl rate of 27% due to headset fit or perference to observe procedure	VAS; No effect	VAS; No effect	n/a	Moderate
Caruso, Thomas J; George, Alexandria; Menendez, Maria; De Souza, Elizabeth; Khoury, Michael; Kist, Madison N; Rodriguez, Samuel T (2020)	Evaluate impact of VR on pain, fear, procedural compliance, satisfaction, and adverse events in children undergoing vascular access	7-18, VR mean (13.3), Control mean (13.8); 42.70% female; N=220	Patients undergoing vascular access (PIV placement, phelbotomy, port access)	GearVR headset (Samsung) alongside Samsung S7 or S8 mobile device equipped with Ocean Rift, Pebbles the Penguin, and Space Pups and patients selected 1 program to observe	Comaprator; standard coping (e.g., including nonprocedural talk and coaching, television/movies, and child life consultation)	Adverse events assessed via researcher observer who elicited participant report of nausea, vomiting, motion sickness, dizziness, or observed seizure activity; no participant reported adverse events and no adverse events observed	Feasibility not a specified outcome	FACES-R ; No effect	n/a	n/a	Moderate
Chad, Rudnick; Emaan, Sulaiman; Jillian, Orden (2018)	Evaluate feasibility and impact of VR on pain and fear during pediatric immunization	All but 2 subjects over 6; 35.3% female; N=17	Pediatric immunizations	VR goggles, Tepoinn 3D VR headset compatable with Smartphone VR enables smartphone app inserted into the goggles, subject choosing a roller coaster ride, helicopter ride or hot-air balloon ride VR experience	No comparator	No safety outcomes/data reported	Feasibility not a specified outcome	FACES; No effect	FACES; Positive effect	n/a	High
Chan, Evelyn; Hovenden, Michael; Ramage, Emma; Ling, Norman; Pham, Jeanette H.; Rahim, Ayesha; Lam, Connie; Liu, Linly; Foster, Samantha; Sambell, Ryan; Jeyachanthiran, Kasthoori; Crock, Catherine; Stock, Amanda; Hopper, Sandy M.; Cohen, Simon; Davidson, Andrew; Plummer, Karin; Mills, Erin; Craig, Simon S.; Deng, Gary (2019)	Evaluate VR compared to SOC for needle pain in two clinical settings - IV cannula insertion in the ED and venipuncture in outpatient pathology	4-11, mean (8); 1st study in ED N=123: 46% female in control, 45% female in VR; 2nd study in pathology N=131: 46% female in control, 40% female in VR	Venous needle procedures	VR sequence, interactive underwater adventure beginning with relaxation and progressing to marine scenes, interact with environment through gaze based tracking. Short version venipuncture, longer for IV cannulation	Comparator; standard of care which included age-appropriate distraction, (e.g., such as child-life therapy, toys, books, and electronic devices at the clinician's discretion)	Adverse events reported; n=3 of 127 in VR group reported nausea, headaache and n=7 of 125 in control group reported dizziness, nausea, headache, and/or vomiting	Feasibility not a specified outcome	FACES-R; Positive effect	n/a	n/a	Moderate
Chang, Z. Y.; Kang, G. C. Y.; Koh, E. Y. L.; Fong, R. J. K.; Tang, J.; Goh, C. K.; Tan, N. C. (2022)	Primary aim to evaluate feasibility and effectivness of using VR during immunizations on pain intensity, anxiety, and willingness for future immunizations as well as clinician, parent, and child acceptance of VR	4-10, median(6); 36.70% female, N=30	Immunizations	Oculus Quest headset, VR software SILVER (Soothing Immunization Leveraging on Virtual Reality Experience) w 2 minute storyline, magic wand tap on arm coincides w point of injection	Comparator; standard of care included nurse explanation of procedure to parents and children before administration of the vaccine and children allowed other distractions during immunization such as electronic devices, toys, books, and listening to music.	Adverse events reported; no participant reported side effects	Feasibility was a study outcome measured by proportion of consenting participants among eligible participants; 88% of potentially eligible patients consented to study participantion	FACES-R; No effect	n/a	n/a	Moderate
Chau, Brian; Chi, Bradley; Wilson, Thaddeus (2018)	Evaluate (1) feasibility and (2) effectiveness of using VR for botulinum toxin injections in children with severe neurological impairments	mean (7.79); 64.28% female, N=14	Botulinum Toxin (BoNT) injections	VR software was a custom playlist of publically available VR videos from Youtube	No comparator	Adverse events assessed via patient and caregiver report; no participant reported side effects	Feasibility was a study outcome measured by parent interview post procedure; 9/14 parents felt VR was helpful and wanted to use it again, 2/14 parents were neutral, 2/14 felt it was a negative experience, and 1 patient was unable to use VR	n/a	n/a	FLACC scale; Unclear effect	Moderate
Chen, Yen-Ju; Cheng, Su Fen; Lee, Pi Chang; Lai, Chi Hsiu; Hou, I Ching; Chen, Chi Wen (2019)	Evaluate the effects of VR on pain and fear in children during an IV injection in ED	7-12, mean (VR: 9.3, control: 9.0); Intervention: 44.1% female, Control: 42.6% female N=136	Intravenous injections	Used VR and iPhones to explore four virtual environments (e.g. roller coasters, space exploration, wildlife park, travel destinations)	Comparator; standard of care during IV injections was to comfort the patient verbally	No safety outcomes/data reported	Feasibility not a specified outcome	FACES-R; Positive effect	FACES-R; Positive effect	FACES-R; Positive effect	Moderate
Clerc, Paul G B; Arneja, Jugpal S; Zwimpfer, Charlotte M; Behboudi, Amir; Goldman, Ran D (2021)	Evaluate effects of VR on pain and anxiety in children during awake minor plastic surgery procedures	mean (11.5); 58% female, N=64	Procedural pain where youth are awake during minor plastic surgery procedure	VR roller coaster application, no description of VR reported	Comparator; standard of care distraction by parent or surgeon	No safety outcomes/data reported	Feasibility was a study outcome measured by patient reported pain management satisfaction on a 0-10 numerical rating scale; No difference between groups	FACES-R; No effect	n/a	n/a	Moderate
Das, Debashish A; Grimmer, Karen A; Sparnon, Anthony L; McRae, Sarah E; Thomas, Bruce H (2005)	Evaluate effects of VR on pain in children with acute burn injuries	5-16, mean (11.1); 33.3% female, N=9	Burn injury	laptop with game software, visual simulation giving the children a feel of being on a track, using a pointer to aim and shoot monsters	Comparator; standard of care, prescribed medication (medication not specified)	No safety outcomes/data reported	Feasibility not a specified outcome	FACES-R; Positive effect	n/a	n/a	Moderate
Diaz-Hennessey, Samantha; O'Shea, Eileen R. (2019)	Evaluate the effects of VR on pain intensity in children with sickle cell crisis in the ED and does VR reduce pain medication use	8-17, median (13); 60% female, N=15	Vaso-occlusive crisis	Google Daydream VR, headset that wears like a pair of goggles and a screen from a Google Pixel cell phone inside the headset. Choose from five different applications: Wonderglade, Ocean Rift, Karts Sprint, Ace Fishing, The Turning Forest	Comparator; standard treatment included narcotics every 30 minutes as needed for up to 3 doses	No safety outcomes/data reported	Feasibility not a specified outcome	n/a	n/a	FLACC scale; No effect	High
Du, Q.; Ma, X.; Wang, S.; Zhou, S.; Luo, C.; Tian, K.; Fei, W.; Liu, X. (2022)	Evaluate the effects of VR on pain intensity, anxiety and behaviours in children undergoing tooth extraction	4.3-8.8, mean(6.3); 46.90% female, N=83	Primary teeth extraction	VR helmet providing isolated immersion VR environment: sea, forest, and sakura. Tell–show–do interaction content	Comparator; standard of care described as traditional behavior guidance procedures and standard communication (e.g., given standard set of verbal instructions about injection with appropriate euphemisms, tell-show-do, reinforcement)	Adverse events assessed via simulator sickness questionnaire; no between group differences	Feasibility not a specified outcome	FACES-R; Positive effect	n/a	n/a	Moderate
Dumoulin, Stephanie; Bouchard, Stephane; Ellis, Jacqueline; Lavoie, Kim L; Vezina, Marie-Pier; Charbonneau, Priscilla; Tardif, Jessica; Hajjar, Alain (2019)	Evaluate the effects of VR on pain intensity as mode of distraction during needle procedures in the ED	8-18, mean(13.37); 36% female, N=59	Needle-related procedures in ED	VR HMD, explore the environment and then to shoot the flies flying around the apartment	Comparator; 2 comparator groups, 1-alllowed to watch television, 2-distraction provided by the child life therapist	Adverse events assessed via cybersickness/nausea on a 0-10 numerical rating scale; no change pre-post intervention	Feasibility not a specified outcome	VAS; No effect	n/a	n/a	Moderate
Eijlers, Robin; Dierckx, Bram; Staals, Lonneke M; Berghmans, Johan M; van der Schroeff, Marc P; Strabbing, Elske M; Wijnen, Rene M H; Hillegers, Manon H J; Legerstee, Jeroen S; Utens, Elisabeth M W J (2019)	Evaluate the effectives of pre-operative VR on post-operative pain intensity in children undergoing elective day care surgery	4-12, (mean age 8.3 in intervetion group and 7.5 in the comparator group), 47% female, N=191	Post-surgical pain	Realistic child-friendly immersive virtual version of the operating theatre with staff, head mounted display and personal computer monitor so accompanying parent can see	Comparator; control group receiving care as usual and induction of anaesthesia with parent or guardian	No safety outcomes/data reported	Feasibility not a specified outcome	FACES-R; No effect	PPPM²; No effect	FLACC scale; No effect	High
Erdogan, Birgul; Aytekin Ozdemir, Aynur (2021)	Evaluate effect of distraction cards, VR, and Buzzy® methods on venipuncture pain and anxiety in children	7-12, mean(9.38); 52.90% female, N=142	Venipuncture	VR glasses, headset, 3D dinosaur animation	Comparator; 3 comparator groups,1-(e.g., (Distraction Cards hidden pictures and patterns), 2-Buzzy® (e.g., device designed to reduce injection pain, body part vibrates, while the wings apply concentrated cold at the injection site before the shot) ,3-no intervention during venipuncture	No safety outcomes/data reported	Feasibility not a specified outcome	FACES; Positive effect VAS; Positive effect	FACES; Positive effect VAS; Positive effect	FACES; Positive effect VAS; Positive effect	Moderate
Faber, Albertus W.; Patterson, David R.; Bremer, Marco (2013)	Evaluate whether immersive VR continues to reduce pain (via distraction) during more than one wound care session per patient	8-57, mean (27.7); 16.20% female; N=36	Burn dressing changes	One or more (up to seven) subsequent wound care sessions after baseline with VR (SnowWorld software)	Comparator; each patient received one baseline wound cleaning/debridement session with no-VR (control condition). All patients received paracetamol from admission to discharge	Adverse events reported; no participant reported side effects	Feasibility not a specified outcome	VAS; Positive effect	n/a	n/a	Moderate
Gerçeker, Gülçin Ö., Şeyda Binay, Elif Bilsin, Ayşe Kahraman, Hatice B. Yılmaz (2018)	Evaluate effects of VR on pain intensity in children during phlebotomy, compared to cold with vibration and control group	7-21, VR group mean age 9.7 years, cold/vibration group - mean age 9.7 years, control group mean age 8.9 years; 49.6% female; N=121	Phlebotomy	The Samsung Gear Oculus headset is fitted with a Samsung Galaxy S5 Note phone that delivers VR images and sound. Chose from 3 videos: Magic English Disney Family, Princess Sofia's Secret Library, and Dinosaur Animation Cartoon for Children—PANGEA Movie.	Comparator; 2 comparator groups, 1- Buzzy® (e.g., external cold and vibration) and 2- no pain intervention applied	No safety outcomes/data reported	Feasibility not a specified outcome	FACES; Positive effect	FACES; Positive effect	FACES; Positive effect	High
Gerçeker, Gülçin Özalp; Dijle Ayar; Emine Zahide Özdemir; Murat Bektaş (2020)	Evaluate the effects of two different VR methods on pain intensity, fear and anxiety in children undergoing blood draw	5-12, mean age not reported, N=136	Blood draw	VR rollercoaster group, VR Ocean Rift group	Comparator; no distraction intervention	No safety outcomes/data reported	Feasibility not a specified outcome	FACES; Positive effect	FACES; Positive effect	FACES; Positive effect	Moderate
Gerçeker, Gülçin Özalp, Murat Bektaş, Yeşim Aydınok, Hale Ören, Hülya Ellidokuz, Nur Olgun (2021)	Evaluate the effects of VR on pain intensity, fear and anxiety during procedure-related pain (blood draw) in children and adolescents with cancer	6-17, mean (VR: 11.2, control: 11.7); 38.1% female, N=42	Port access with huber needle	Samsung Gear Oculus headset used in the VR group, it provided to watch and listen to VR video connected to the Samsung Galaxy S7 Edge mobile phones. 3 VR applications: swimming with marine animals underwater (Ocean Rift), riding a rollercoaster (Rilix VR), and exploring the forest through the eyes of woodland species (In the eyes of animal).	Comparator; no distraction intervention	No safety outcomes/data reported	Feasibility not a specified outcome	FACES; Positive effect	FACES; Positive effect	n/a	Moderate
Gianuario, S.; Anna, C.; Veronica, D.; Giacomo, A.; Adriano, T.; Marco, G. (2022)	Evaluate the effects of VR on pain and anxiety for children undergoing PICC insertion	8-14, mean(10.6); 60% female, N=10	PICC insertion	VR intervention, TOMMI software,immersive virtual game called “Drums”	No comparator	No safety outcomes/data reported	Feasibility was a study outcome measured by caregiver satisfaction on NRS (0-10); Mean rating was 9.3	FACES; Unclear effect	n/a	n/a	Moderate
Gold, Jeffrey I.; Mahrer, Nicole E. (2018)	Evaluate feasibility and effectiveness of VR on pain, fear and anxiety levels during blood draw in children	0-17, mean (15.43); 50.3% female, N=143	Phlebotomy	VR Bear Blast game using the Samsung Galaxy S6 mobile-based Gear VR goggles (ages 13–21 years) or the Google Pixel mobile-based Merge VR goggles (ages 10–12 years)	Comparator; standard of care including TV playing a cartoon in the background of the room	Adverse events assessed via Malaise Scale rated simulator sickness on a 6-point Likert scale; 5.2% of participants reported mild to moderate nausea	Feasibility was a study outcome measured by satisfaction survey for patients and caregivers and feasibility survey for phlebotomists; Positive results recorded from patients, caregivers and phlebotomist and high immersion reported by participants and almost all (98%) of the phlebotomists reported that they would use VR in the future.	VAS; Positive effect	VAS; Unclear effect FACES; Unclear effect	n/a	Moderate
Gold, Jeffrey I.; SooHoo, Michelle; Laikin, Andrea M.; Lane, Arianna S.; Klein, Margaret J. (2021)	Evaluate the effects of VR in reducing pain and anxiety during PIVC placement	12.8-16.9, mean (14.70%); 41.1% female, N=118	Peripheral intravenous catheter (PIVC)	VR group offered concurrent standard care. 2 different VR headsets depending on their age group (Samsung Gear VR [Samsung Electronics] for patients aged 13-21 years and Merge VR [Merge Labs] for patients aged 10-12 years). VR game Bear Blast	Comparator; standard of care including distraction techniques (e.g, music, coloring, singing, and talking and application of numbing cream)	No safety outcomes/data reported	Feasibility not a specified outcome	FACES-R; Positive effect	n/a	n/a	Moderate
Goldman, Ran D; Behboudi, Amir (2021)	Evaluate the effects of VR on pain and anxiety in children undergoing IV catheterization in the ED	6-16.8, mean (9.5); 45% female, N=66	IV catheterization	VR rollercoaster app, trial up to 1 min prior to procedure	Comparator; standard of care was heterogeneous may have included a variety of distraction technques (e.g., including videos, television, iPad, child life specialist)	No safety outcomes/data reported	Feasibility not a specified outcome	FACES-R; Mixed effect	n/a	n/a	Moderate
Goldman, Ran D.; Behboudi, Amir (2021)	Evaluate VR for pain management and anxiety among children in laceration repair procedure in emergency room	ages 6-16, mean age 10.17; 37% female; N=62	Laceration repair procedure	VR goggles with Roller Coaster application	Comparator; standard of care available distraction tools (e.g., TV, music, tablet, smartphone, registered child life specialist)	No safety outcomes/data reported	Feasibility was a study outcome measured by patient satisfaction through qualitative comment that was differentiated into negative, neutral or positive comment after the database was complete; Children rated VR more positively than usual care	FACES-R; No effect	n/a	n/a	Moderate
Goudman, L.; Jansen, J.; De Smedt, A.; Billot, M.; Roulaud, M.; Rigoard, P.; Moens, M. (2022)	Evaluate whether VR reduces pain during an IT pump refill procedure in children receiving intrathecal drug delivery	ages 10-16; mean(13.2); 66.70% female; N=6	Intrathecal pump refill	VR game “All-Star Fruit Racing”	Comparator; standard care (e.g., distraction condition, children watch a commercial video on YouTube according to own preference)	Adverse events reported; no participant reported side effects	Feasibility not a specified outcome	FACES; No effect	FACES; No effect	FACES; No effect FLACC scale; No effect	Moderate
Hoag, J. A.; Karst, J.; Bingen, K.; Palou-Torres, A.; Yan, K. (2022)	Evaluate guided imagery (GI) versus VR on procedural pain and state anxiety of children undergoing unsedated procedures	ages 8-25, median(13); 48% female; N=50	Venipuncture, port access, peripherally inserted central-line catheter, central venous line dressing change	VR game, immersive distraction using KindVR Aqua (KindVR LLC) over 15 min	Comparator; interventions included (e.g., nonimmersive distraction via a 15-minute audio recording of a guided imagery script of an underwater scene)	No safety outcomes/data reported	Feasibility not a specified outcome	VAS; No effect	n/a	n/a	Moderate
Hoffman, Hunter G; Patterson, David R; Rodriguez, Robert A; Pena, Raquel; Beck, Wanda; Meyer, Walter J (2020)	Determine VR's effect in burn wound cleaning/debridement	ages 6-17; 16% female; N=50	Burn wound debridement	VR environment SnowWorld for Study Day 1 for up to 10 study days	Comparator; each subject received standard pre-procedure pharmacologic analgesia	No safety outcomes/data reported	Feasibility not a specified outcome	Modified.VAS; Positive effect	n/a	n/a	High
Hsu, M. F.; Whu, Y. W.; Lin, I. C.; Liu, C. Y.; Lai, F. C.; Liu, P. C.; Chen, C. W. (2022)	Develop a VR play intervention for children undergoing IV placement, and examine the effectiveness compared with an educational photo book about IV placement in reducing pain and fear	ages 6-12; mean age 10.01; 59.70% female; N=134	IV placement	One immersive intravenous scene in VR before the actual intravenous placement and one emotional catharsis VR play after injection.	Comparator; intervention education (e.g., photo book Detective Conan: The Truth about Needles education book)	Adverse events reported; no participant reported side effects	Feasibility not a specified outcome	FACES; Postive effect	FACES; Postive effect	n/a	Moderate
Hundert, A. S.; Birnie, K. A.; Abla, O.; Positano, K.; Cassiani, C.; Lloyd, S.; Tiessen, P. H.; Lalloo, C.; Jibb, L. A.; Stinson, J. (2022)	Evaluate VR in children with cancer undergoing subcutaneous port access, estimate preliminary treatment effects of VR compared with an active distraction control (iPad)	ages 8-18; mean age 12.4; 37% female; N=40	Subcutaneous port access	In addition to usual care, VR head-mounted display to interact with the underwater VR environment. Headphones were placed over their ears.	Comparator; in addition to usual care, active control watched same iPad video as experimental in non-immersive environment (e.g., underwater environment with sea creatures and listened to the same music)	Adverse events reported; no participant reported side effects	Feasibility was a study outcome measured by accrual rate, technical difficulties, minimal missing outcome measures, acceptablity, adverse events; All domains received positive evaluations.	NPRS; No effect	NPRS; No effect	NPRS; No effect	Moderate
İnangil, Demet; Şendir, Merdiye; Büyükyılmaz, Funda, (2020)	To examine impact of various devices that show cartoons during phlebotomy in children	ages 7-12; mean age 9.1; 45% female; N=120	Needle poke pain	VR box (Samsung Gear VR box), a head-mounted display with stereo earphones, transmitted the chosen cartoon image onto the screen in front of the child's eyes	Comparator; watched chosen cartoons on a 7.0-inch tablet computer on a stand, or no distraction intervention	No safety outcomes/data reported	Feasibility not a specified outcome	FACES; Postive effect	FACES; No effect	FACES; No effect	Moderate
Jeffs, Debra; Dorman, Dona; Brown, Susan; Files, Amber; Graves, Tamara; Kirk, Elizabeth; Meredith-Neve, Sandra; Sanders, Janise; White, Benjamin; Swearingen, Christopher J. (2014)	Evaluate VR in outpatient burn clinic setting, determine relationship among anxiety, desire for, belief in, and engagement with distraction on acute pain perception in burn wound care	ages 10-17; mean age 13.5; 32% female; N=30	Burn wound care	The SnowWorld pain control virtual environment delivered through VR helmet	Comparator; typical care including communication provided by the staff nurses and watched an age-appropriate movie entitled “Cloudy with a Chance of Meatballs"	Adverse events reported; no participant reported side effects	Feasibility not a specified outcome	APPT; No effect WGRS; No effect	n/a	n/a	Low
Kaya, M.; Karaman Ozlu, Z. (2022)	Evaluate effect of VR on the pain, anxiety, and fear levels during burn dressing	ages 7-12; VR mean(8.67), Control mean (8.66); 55.40% female; N=70	Burn wound dressing change	Two Samsung Gear and Oculus Rift VR headsets, “Merry Snowballs VR” application	Comparator; not described in study	No safety outcomes/data reported	Feasibility not a specified outcome	FACES; Postive effect	n/a	n/a	Moderate
Kipping, B.; Rodger, S.; Miller, K.; Kimble, R. M. (2012)	Evaluate VR in reducing acute pain intensity during adolescent burn wound care, and clinical utility in a busy hospital setting	ages 11-17; mean age 13.08; 28.6% female; N=41	Burn wound dressing change	Chicken Little™ for the 11–13 years old, and an additional choice of Need for Speed™ for the 14–17 years old	Comparator; standard distraction group had access to TV, stories, music, caregivers or no distraction	Adverse events reported; no differences between groups for nausea	Feasibility not a specified outcome	VAS; No effect	VAS; No effect	FLACC scale; Mixed effect HR; No effect O2 Saturation; No effect	High
Kucher, Nicholas; Larson, Jean M.; Fischer, Gwenyth; Mertaugh, Megan; Peterson, Loralie; Gershan, Lynn A. (2020)	Evaluate 3-D Nature-Based Therapy (NBT) glasses in reduction in pain, nausea, and anxiety in children undergoing Total Pancreatectomy Islet Auto-Transplant	ages 8-18; mean age not report; sex not reported; N=6	Post-surgical pain (Total Pancreatectomy and Islet Auto-Transplant (TPIAT) procedure)	Oculus Rift device with a Samsung Galaxy 7 phone. Nature based programs not specified, no commercials, no words, no music accompanying the program, and multiple time ranges to choose from. Patients choose	No comparator	No safety outcomes/data reported	Feasibility was a study outcome measured by participant interview evaluating whether they found VR to be enjoyable, helpful, and not painful; All interviewed participants said they would use again and would recommend to other. One participant wanted better sound and graphics.	FACES; No effect	n/a	n/a	Moderate
Kumari, Supriya; Bahuguna, Rachana; Garg, Nishita; Yeluri, Ramakrishna (2021)	Evaluate VR during intraoral injections for dental treatment in children	ages 6-12; mean age 8.55; 49.50% female; N=200	Dental intraoral injections	Immersive group: children were allowed to play a videogame of their choice with the hand-held controller. Most of the children played temple run and roller coaster games.	Comparator; non-immersive distraction (e.g., children watched cartoon movies of their choice)	No safety outcomes/data reported	Feasibility not a specified outcome	VAS; Positive effect FACES; Postive effect	n/a	n/a	Low
Le May, Sylvie; Hupin, Mathilde; Khadra, Christelle; Ballard, Ariane; Paquin, David; Beaudin, Myriam; Bouchard, StÃ©phane; Cotes-Turpin, Casey; Noel, Melanie; Guingo, Estelle; Hoffman, Hunter G.; DÃ©ry, Johanne; Hung, Nicole; Perreault, Isabelle (2021)	Evaluate VR in children with burn or orthopedic injuries undergoing procedural treatments, to assess acceptability and feasibility of VR distraction in nurses from outpatient clinics, to evaluate VR in pain management and recall	ages 7-17; mean age 11.8; 25% female; N=20	Wound dressing change and orthopedic injuries	Oculus Rift, DREAMLAND video game	Comparator; standard pharmacologic treatment and use of co-interventions (music, comforting or other)	Adverse events reported; no participant reported side effects	Feasibility was a study outcome measured by assessment of "fun" during intervention, extent of technical issues; VR perceived as "fun" and there were no reported technical issues, but one report of logistical challenge as VR could not be played while supine	NPRS; Positive effect	n/a	n/a	High
Litwin, Sasha P.; Nguyen, Cynthia; Hundert, Amos; Stuart, Samantha; Liu, Derek; Maguire, Bryan; Matava, Clyde; Stinson, Jennifer (2021)	Evaluate VR in IV insertion in pediatric emergency department	ages 8-17; mean age 12.46; 44% female; N=60	IV insertion	VR environment had auditory and visual content to simulate the child traveling underwater through the ocean (kindVR Aqua)	Comparator; treatment as usual with each child receving a table to view	Adverse events reported; no participant reported side effects	Feasibility was a study outcome measured by recruitment rates of youth, caregivers, and nurses and acceptability measured by decline to participate rates and dropout rates; Enrollment rate of 72%; 2 of the 60 enrolled participants withdrew	NPRS; No effect	NPRS; No effect	NPRS; No effect	Moderate
Liu, Katherine Y; Ninan, Sen J; Laitman, Benjamin M; Goldrich, David Y; Iloreta, Alfred M; Londino, Aldo V 3rd (2021)	Determne efficacy of VR in pediatric otolaryngology clinic for patients undergoing endoscopic procedures for pain and anxiety	ages 7-17, mean age 12.52; 30% female; N=53	Endoscopic procedure	VR intervention Spaceburgers, Oculus Go VR Goggles	Comparator; standard topical analgesia consisting of 4% lidocaine spray and nasal Neo-Synephrine (in both VR and control group)	Adverse events reported; no participant reported side effects	Feasibility was a study outcome measured by yes/no questions given to youth and caregivers assessing whether the procedure was better with VR or without VR; 100% of participants reported their experience as "better" with VR and 100% reported wanting to use VR in the future	FACES; Postive effect	n/a	n/a	Moderate
Luo, W.; Chen, C.; Zhou, W.; Cao, A.; Zhu, W.; Zhou, Y.; Xu, Z.; Wang, J.; Zhu, B. (2023)	Evaluate effects of biophilic virtual reality (BVR) method on children’s pain and anxiety undergoing circumcision	ages 8-14 , mean age10.8; 0% female; N=106	Circumcision	Biophilic VR group: rural scenery close to nature, including blue sky, floating white clouds, trees swaying in the wind, flowing water, birds in flight, and soft music. Indoor VR group: room in an apartment with large floor-to-ceiling windows and furniture such as a TV	Comparator; not described except that participants did not wear VR glasses throughout procedure	Adverse events assessed; no major adverse events, 2 participants reported motion sickness or dizziness in BVR group and 2 participants reported motion sickness or dizziness in the IVR group	Feasibility not a specified outcome	VAS; Positive effect FACES-R; Postive effect Pain Index; No effect	n/a	n/a	Moderate
Mbazzi, Femke Bannink; Nimusiima, Claire; Akellot, Daniella; Kawesa, Elizabeth; Abaasa, Andrew; Hodges, Sarah; Seeley, Janet; Vervoort, Tine (2022)	Evaluate VR in pain and fear reduction in children in rehab	ages 4-17; mean age 13; 32% female; N=79	Wound dressing procedures	3D short movie excerpts through VR glasses; mociwa included "Gingerbread Man", "Cars", "Despicable Me"	No comparator	Adverse events reported; no participant reported side effects	Feasibility was a study outcome measured by focus groups with children, caregivers, and healthcare workers and recruitment and retention; 86% of caregivers agreed to participate, 96% of youth accepted VR glasses immediately, and qualitative feedback highlighted acceptability of the VR glasses by youth, caregivers, and healthcare workers who reported that VR glasses facilitate distraction, made wo…	FACES; Unclear effect	n/a	n/a	Moderate
Mohanasundari, Sekkulandai K; Raghu, Valalahalli A; Joseph, Joyce; Mohan, Remiya; Sharma, Suresh (2021)	Evaluate flippit and VR therapy in children undergoing IV cannulation, blood sampling, and injections.	ages 3-12; VRT group: 62.90% female; Flippit group: 40% female; Control group: 28.% female; N=105	Intravenous cannulation, blood sampling and injections	Virtual reality 3D glasses for smartphones to deliver the VRT. Smartphone prerecorded with five famous cartoon comic videos. Get familiar with box 15 minutes prior to procedure.	Comparator; flippit therapy: (e.g., visual cards contain famous cartoon characters shown during the painful procedure) Researcher interacted with children and encouraged them to tell stories behind that particular cartoon character while flipping the cards during the painful procedure). It was planned to show the video and flippit cards only after entering into the procedure room and 5 minutes be…	No safety outcomes/data reported	Feasibility not a specified outcome	FACES; Postive effect	n/a	n/a	Moderate
Niharika, Puppala; Reddy, N.; Srujana, P.; Srikanth, K.; Daneswari, V.; Geetha, K.; Reddy, N. Venugopal; Geetha, K. Sai (2018)	Evaluate VR in reducing pain and anxiety in pediatric patients during pulp therapy	Ages 4-8, mean (Group 1: 7.17, Group 2: 7.28); Group 1 50% female, Group 2 40% female; N=40	Dental procedures including pulp therapy	Single episode of Doreman with Google VR Box and Anti Tank Virtual Reality 3D Glasses	Comparator; treatment as usual including regular anesthetic and nerve block	No safety outcomes/data reported	Feasibility not a specified outcome	FACES; Postive effect	n/a	Blood oxygen saturation; Mixed effect Pulse rate; Mixed effect	Low
Olbrecht, V. A.; O'Conor, K. T.; Williams, S. E.; Boehmer, C. O.; Marchant, G. W.; Glynn, S. M.; Geisler, K. J.; Pickerill, H. M.; Ding, L.; Yang, G.; King, C. D. (2021)	Evaluate single VR-D session's efficacy in decreasing postoperative pain and anxiety, determine whether pain catastrophizing and anxiety sensitivity influenced postoperative outcomes	Ages 7-21, mean(15.6); 38% female; N=50	Postoperative pain	VR-D (distraction based VR), choose from: “INVASION!,” “ASTEROIDS!,” “Ocean Rift,” “Hello Mars,” “Pebbles the Penguin,” “Space Pups,” “Asteroid Miner,” “Wonderglade,” “Baskhead,” “LEGO BrickHeadz,” “Bait!,” “Along Together,” “Flutter VR,” “Lola and the Giant,” “Mekorama VR,” and “Expeditions.	No comparator	No safety outcomes/data reported	Feasibility was a study outcome measured by satisfaction scale given to youth and caregivers; Overall positive response from youth and caregivers	NPRS (Pain Intensity); Mixed effect NPRS (Pain Unpleasantness); Positive effect	n/a	n/a	Moderate
Olbrecht, Vanessa A.; O'Conor, Keith T.; Williams, Sara E.; Boehmer, Chloe O.; Marchant, Gilbert W.; Glynn, Susan M.; Geisler, Kristie J.; Ding, Lili; Yang, Gang; King, Christopher D.; Olbrecht, Vanessa Anne (2021)	Evaluate in children association between VR-GR and pain intensity, determine effect of pain catastrophizing and anxiety sensitivity on this association	Ages 7-21, mean(14.6); 37% female; N=51	Postoperative pain	VR-GR (guided relaxation based VR): “Mindful Aurora” application to learn slow breathing and relaxation	No comparator	No safety outcomes/data reported	Feasibility was a study outcome measured by a research team generated four-item measure on satisfaction completed by children and parents; Youth reported very positive VR experience, 96% would reocmmend VR to others, and most (88%) stated it made it easier to tolerate pain, 100% of parents stated they would recommend VR to others and 84% believed it helped their child tolerate their pain more eas…	NPRS (Pain Intensity); Positive effect NPRS (Pain Unpleasantness); Positive effect	n/a	n/a	Moderate
Osmanlliu, Esli; Trottier, Evelyne D; Bailey, Benoit; Lagace, Maryse; Certain, Melanie; Khadra, Christelle; Sanchez, Marisol; Theriault, Corinne; Paquin, David; Cotes-Turpin, Casey; Le May, Sylvie (2021)	Evaluate VR in IV proecures to manage pain and distress	Ages 7-17, mean (Intervention: 11.1, Control: 12.3); 58.1% female; N=63	Required IV Procedure (IV insertion or venipuncture)	Dreamland (Oniric Interactive), Point & Shoot game	Comparator; standard of care offered during IV procedures including encouraged parent presence, topical anesthetic, and distraction by parent or helathcare provider	Adverse events reported; 5 of the 30 youth epxosed to VR (17%) reported mild side effects including dizziness (n=3), nausea (n=1), headache (n=1)	Feasibility was a study outcome measured by recruitment rate and time to reach target sample size, proper functioning of the game, and satisfaction surveys on 1-10 scale according to youth, caregivers, and healthcare providers; Recruitment rate of 79%, time to reach sample size was 5 months, high satisfaction across all groups compared to control groups and 93% of healthcare providers stated they…	NPRS; No effect	n/a	n/a	Moderate
Özsoy, Fatma; Ulus, Bahire (2022)	Evaluate VR and cartoons in pain and fear relating to dressing change in children	Ages 7-10, mean (8.58); 43.70% female; N=96	Dressing change after minor abdominal surgery	Watching a cartoon with VR with SOC, 3D-VR VIDEOS 234 SBS VR Video 2k Google cardboard used	Comparator; cartoon group watched (e.g., the “Keloğlan: Food Competition” cartoon on an iPad) control group no intervention	No safety outcomes/data reported	Feasibility not a specified outcome	FACES; Positive Effect	n/a	n/a	Moderate
Phelan, Ivan; Furness, Penny J.; Dunn, Heather D.; Carrion-Plaza, Alicia; Matsangidou, Maria; Dimitri, Paul; Lindley, Shirley (2021)	Evaluate VR in children with upper limb injuries	Ages 9-16; 60% female; N=10	Rehabilitation session with children with upper limb injuries	Custom- made HMD-VR games: climbing game, archery game	No comparator	Adverse events reported; no participant reported side effects	Feasibility was a study outcome measured by a brief semi-structured interviews with children, caregivers, and physiotherapists; Increased engagement with VR, more natural and fluent movements with some slight concern for overexercise	NPRS: Unclear effect	Open ended interview question; Unclear effect	n/a	Moderate
Piskorz, Joanna; Czub, Marcin (2017)	Effectiveness of a virtual reality intervention to minimize pediatric stress and pain intensity during venipuncture	Ages 7-17, mean ( VR group: 11.1 ± 2.4, Control: 11.42 ± 3.42); VR group: 57.89% female, Control: 36.84% female; N=10	Venipuncture	Game develeoped by authors based on Multiple Object Tracking (MOT) paradigm: memorizing several briefly flashing elements, later finding them among other moving objects. Several scenes, each scene had a different background and differing flying objects	Comparator; control same as experimental group but no VR	Adverse events reported; no participant reported side effects	Feasibility not a specified outcome	VAS; Positive effect	n/a	n/a	High
Ran, L.; Zhao, N.; Fan, L.; Zhou, P.; Zhang, C.; Yu, C. (2021)	Evaluate VR and tell-show-do (TSD) in behavioral management during dental procedures	Ages 4-8, mean (VR: 5.59, Non-VR; 5.66 ); 47.50% female; N=120	Dental procedures	Custom scenario, immersive story in a sea world with a soft environment, mutiple sea creature characters	Comparator; control received only tell-show- do (not described)	Adverse events reported; no participant reported side effects	Feasibility was a study outcome measured by compliance and length of procedure as well as patient satisfaction survey; VR increased compliance and shortened length of procedure significantly, patient satisfaction survey not reported on	n/a	n/a	FACES; Positive effect HR; Positive effect Peripheral Capillary Oxygen Saturation; No effect	Moderate
Rao, Dhanu G; Havale, Raghavendra; Nagaraj, Manasa; Karobari, Namira M; Latha, Athira M; Tharay, Namratha; Shrutha, Santhebachalli P (2019)	Evaluate VR in pain perception and state anxiety levels in children undergoing restorative treatment	Ages 6-10, mean (7.77); 40% female; N=30	Dental procedures	VR eyeglasses with three cartoons child chooses from (not specified)	No comparator	No safety outcomes/data reported	Feasibility not a specified outcome	FACES; No effect	n/a	FLACC scale; Positive effect
Richey, A. E.; Hastings, K. G.; Karius, A.; Segovia, N. A.; Caruso, T. J.; Frick, S.; Rodriguez, S. (2022)	Evaluate VR in reducing fear, anxiety, and pain outcomes among pediatric patients, evaluate patient and caregiver satisfaction with technology	Ages 7-18, mean(11.6); 59.70% female; N=210	Orthopaedic procedures, including cast and pin removal	Active VR played BaskHead training which involved active participation (engagement in VR environment) vs passive VR (watching a VR 360 degree experience) in Ocean Rift	Comparator; standard of care with verbal anxiolysis from cast technician	No safety outcomes/data reported	Feasibility was a study outcome measured by satisfaction surveys for youth and caregivers; High satsifaction across both groups with 97% of youth and 95% of caregivers indicating they would recommend VR to others and youth and caregivers agreeing that they would like to use VR in the future	NPRS: No effect	n/a	n/a	Moderate
Ryu, J. H.; Han, S. H.; Hwang, S. M.; Lee, J.; Do, S. H.; Kim, J. H.; Park, J. W. (2022)	Evaluate effects of VR education about venipuncture on procedural pain and anxiety in children	Ages 4-8, median(6); 36.70% female; N=60	Venipuncture	VR group experienced a 4-min VR education regarding venipuncture	Comparator; control group received conventional simple verbal instructions	No safety outcomes/data reported	Feasibility was a study outcome measured by parental satisfaction, phlebotomists venipuncture time, repeated procedure, and procedural diffculty; Parents reported higher satsifaction with procedure in VR group compared to control, no differences in procedure length betewen groups, perceived difficulty by phelbotomy technician was lower in VR group compared to control	n/a	n/a	CHEOPS; Positive effect	Low
Schmitt, Y. S.; Hoffman, H. G.; Blough, D. K.; Patterson, D. R.; Jensen, M. P.; Soltani, M.; Carrougher, G. J.; Nakamura, D.; Sharar, S. R.; Schmitt, Yuko S.; Hoffman, Hunter G.; Blough, David K.; Patterson, David R.; Jensen, Mark P.; Soltani, Maryam; Carrougher, Gretchen J.; Nakamura, Dana; Sharar, Sam R. (2011)	Evaluate VR in post-burn physical therapy sessions	Ages 6-19,mean (12); 19% female; N=54	Physical therapy for burn inpatients	SnowWorld, received adjunct with conventional pharmacological treatment	Comparator; standard treatment	Adverse events reported; 84% reported no nausea, and 16% reported mild nausea	Feasibility was a study outcome measured by patient likert item on how "fun" therapy was for them; Patients reported 3-fold increase in fun in VR group	GRS; Positive effect	n/a	n/a	High
Semerci, Remziye; Melahat Akgün Kostak; Eren, Tuba; Avci Gülcan (2020)	Evaluate VR's effect on pediatric pain during venous port access in oncology patients	Ages 7-17, Mcontrol=11.67, Ages 7-18, Mvr=11.69; Control 52.8% female, VR 45.7% female; N=71	Port-a-cath access	Piranha VR system VR rollercoaster	Comparator; standard of care (no routine topical anesthetics/nonpharmacological methods, only parents' presence)	No safety outcomes/data reported	Feasibility not a specified outcome	FACES; Positive effect	FACES; Positive effect	n/a	Moderate
Sharma, Yogita; Bhatia, Hind P.; Sood, Shveta; Sharma, Naresh; Singh, Akshara (2021)	Evaluate effect of verbal method, video eyeglasses/earphones system, and digital screens on dental pain in children during administration of local anesthesia	Ages 4-8, VR mean (5.75), Verbal mean (6.13), Digital screen mean (5.73); 43.30% female; N=97	Dental administration of local anesthesia	VR box shows age appropriate videos according to subjects' choice (not specified)	Comparator; A- instructions given by dentist while administering local anesthesia. C- digital screens placed on dental chair to watch while nerve block administered	No safety outcomes/data reported	Feasibility not a specified outcome	n/a	n/a	FLACC scale; Positive effect	High
Shetty, Vabitha; Suresh, Lekshmi R.; Hegde, Amitha M. (2019)	Evaluate VR in pain and anxiety in children during short invasive dental treatment	Ages 5-8; 50% female; N=120	Short invasive dental treatment (vital pulp therapy)	Episdoes from their favorite cartoon shows	Comparator; conventional behavior management techniques (e.g., non-medical conversation, Tell-Show-Do, conventional distraction, voice control etc.)	Adverse events reported; minor adverse effects were reported in the intervention arm of headaches in a "few children"	Feasibility not a specified outcome	FACES; Positive effect	n/a	n/a	Moderate
Specht, Brian J; Buse, Caroline R; Phelps, Janey R; Phillips, Michael R; Chiavacci, Sarah D; Harrell, Lauren E; Nelson, Jacob M; Poulos, Katherine E; Li, Quefeng; Liu, Yutong; Lupa, Maria C (2021)	Evaluate VR's effect post-surgery on pain score and opioid consumption	Ages 7-18, mean (12.257); 43.4% female; N=106	Post-surgical pain	Oculus Go preloaded with Nature Treks VR application providing immersive exploration from outer space to deeep sea	Comparator; standard of care (e.g., iPad for distraction)	Adverse events reported; no participant reported side effects	Feasibility not a specified outcome	FACES; No effect	VAS; No effect	FLACC scale; Positive effect	High
Taylor, Jordan S; Chandler, Julia M; Menendez, Maria; Diyaolu, Modupeola; Austin, John R; Gibson, Michelle L; Portelli, Katherine I; Caruso, Thomas J; Rodriguez, Samuel; Chao, Stephanie D (2021)	Evaluate feasability of VR to reduce sedation in children undergoing minor surgical procedures	Ages 6-17, mean (11); 74% female; N=28	Placement, removal, or exchange of hormone implants	Several custom VR experiences developed at our institution, in addition to a customized version of the commercially available application DreamFlight (Multiverse Inc.).	Comparator; historical controls using convential sedation, general anesthesia, or local anesthesia alone	Adverse events reported; no participant reported side effects	Feasibility was a study outcome measured by satisfaction surveys completed by youth, caregivers, and surgeons; All groups reported high satisfaction with VR intervention as alternative to standard care, 96% of youth and caregivers reported they would recommend VR to others and strongly agreed (mean score 4.6 on scale 1-5) that they would like VR in the future	NPRS; No effect	n/a	n/a	Moderate
Thybo, K. H.; Friis, S. M.; Aagaard, G.; Jensen, C. S.; Dyekjaer, C. D.; Jorgensen, C. H.; Walther-Larsen, S. (2022)	Evaluate effects of VR on pain in children during venous cannulation before induction of anesthesia	Ages 4-7, VR mean (5.9), Control mean (5.8); 24.50% female; N=106	Venous cannulation	3D VR game Freddy-the-Frog using Oculus Go VR goggles and controller in which child interacts with Freddy and magic	Comparator; distraction by nurse anesthetist or anethesiologist (e.g., smartphone or tablet use, 2D game of choice)	Adverse events assessed via child self-report; minor adverse effects were reported in the control arm of nausea and dizziness	Feasibility was a study outcome measured by child and caregiver reported satisfaction; 80% of youth in VR group compared to 82% in control group reported that they would use the same distraction for next procedure, caregivers reported high satisfaction in both VR and standard distraction groups with no differences between groups	FACES; No effect	NPRS; Unclear effect	n/a	Moderate
Ustuner Top, F.; Kuzlu Ayyildiz, T. (2021)	Evaluate VR's feasability to decrease procedural pain	4-6, mean (4.86); experimental: 51.4% female, control: 55% female, N=77	Blood draw	VR glasses given to children who began watching 3D Aquarium video 2 minutes before blood-taking procedure	Comparator; no pain-reducing methods used in control.	No safety outcomes/data reported	Feasibility not a specified outcome	FACES-R; Positive effect	n/a	n/a	Moderate
van Twillert, B.; Bremer, M.; Faber, A. W.; van Twillert, B.; Bremer, Marco; Faber, Albertus W. (2007)	Explore whether VR can reduce the procedural pain and anxiety during an entire wound care session compared to standard care and other distraction methods	8-65 (Mage=30); 36.84% female; 30; N=19	Burn dressing changes	VR game SnowWorld: shooting snowballs at snowmen and igloos while in a 3D virtual canyon with river and waterfalls	Comparator; patient-chosen distraction (e.g., TV, music, non-medical conversation, distraction by social worker)	Adverse events reported including nausea, dizziness, or extreme anxiety; no participant reported side effects	Feasibility not a specified outcome	VAS; Positive effect	n/a	n/a	High
Walther-Larsen, Soren; Petersen, Trine; Friis, Susanne M; Aagaard, Gitte; Drivenes, Bergitte; Opstrup, Pernille (2019)	Evaluate VR's impact on patient satisfaction and pain reduction	7-17, VR mean (10.9), Control mean (10.1); 11.80% female; N=64	Venous cannulation	Samsung VR goggles. SOC and 3D VR game Seagull Splash (shooting down accelerating seagulls approaching boat)	Comparator; standard of care (e.g., topical numbing cream, positioning, distraction by a specialized pain nurse and smartphone, 2D game of choice)	Adverse events reported; Comparison of nausea, dizziness, or other symptoms of motion sickness between VR and control, with no statistical difference between the groups.	Feasibility was a study outcome measured by patient reported pain management satisfaction on a 0-100 numerical rating scale & asking whether they would use VR again; No difference between groups	VAS; Positive effect	n/a	n/a	Moderate
Wang, Q.; Xu, S.; Guo, B.; Xu, Y.; Lu, W. (2023)	Evaluate effectiveness of VR in reducing pain in children undergoing burn wound care	8-14, mean(11.12); 55.90% female; N=34	Burn wound dressing change	VR device equipped with "Chicken Run" puzzle game	Comparator; routine psychological care, watching tv, listening to music, playing with toys, child led preference	Adverse events reported; no participant reported side effects in VR group	Feasibility not a specified outcome	FACES; Positive effect FLACC scale; Positive effect	n/a	n/a	HIgh
Wint, Suzanne Sander, Debra Eshelman, Jill Steele, and Cathie E. Guzzetta (2002)	Explore whether differences exist in the level of self-reported pain between adolescents with cancer wearing VR glasses for distraction vs standard nursing interventions in LPs, experiences of adolescents with cancer during LP, and subjective evaluations of the VR glasses.	10-19 (median 13.6); 47% female; N=30	Lumbar puncture	VR glasses and earphones. 3D viewing and listening of "Escape" video (clips of Swiss Alps skiing, drag racing, Paris sidewalk strolling, mountain streams)	Comparator; standard intervention	No safety outcomes/data reported	Feasibility was a study outcome measured by researcher developed questionnaire; Most participants (77%) reported the VR glasses as helpful and 94% reported wanting to use the headset during their next lumbar puncture	VAS; No effect	n/a	n/a	Moderate
Wong, C. L.; Choi, K. C. (2023)	Evaluate effects of IVR intervention on pain, anxiety, stress, and length of procedure among pediatric patients undergoing venipuncture	4-12, mean(7.21, +/- 2.45); 57.7% female; N=149	Venipuncture	VR distraction with standard care, offering 2 VR scenarios through disposable headset fitted into smartphones. Self-designed cartoon character DD narrates venipuncture procedure	Comparator; standard care (e.g., explanation of venipuncture and words of comfort)	Adverse events reported; no participant reported side effects (assessed for dizziness, nausea, headache, or eye strain)	Feasibility was a study outcome measured by health care professional satisfaction and length of procedure; Satisfaction significantly higher in VR group and length of procedure significantly shorter	FACES-R; Positive effect	n/a	HR; No effect	Moderate
Wong, C. L.; Li, C. K.; Chan, C. W. H.; Choi, K. C.; Chen, J.; Yeung, M. T.; Chan, O. N. (2021)	Determine whether VR can alleviate pain and anxiety and reduce length of procedure among pediatric cancer patients undergoing PIC	6-17, mean VR (10.2; +/- 3.50), mean control (10.5; +/- 3.8); 48.1% female; N=108	Venipuncture	Google cardboard goggles connected to smartphones; 2 video options provided that included animated videos from "Minions"	Comparator; standard care verbal explanationa nd comfort, no distraction/alangesic medication given	Adverse events reported; no participant reported side effects	Feasibility not a specified outcome	VAS; Positive effect	n/a	n/a	Moderate
Xiang, Henry; Shen, Jiabin; Wheeler, Krista K.; Patterson, Jeremy; Lever, Kimberly; Armstrong, Megan; Shi, Junxin; Thakkar, Rajan K.; Groner, Jonathan I.; Noffsinger, Dana; Giles, Sheila A.; Fabia, Renata B. (2021)	Evaluate active vs passive smartphone VR games for pediatric burn pain management	10.6-12, mean (11.3); 50% female; N=90	Burn injuries	Active VR-PAT group: Virtual River Cruise game (activation snow-blowing statues as otter floats boat down a river). Passive VR-PAT group immersed in the same VR environment as active VR group but did not interact with the VR game.	Comparator; Control group received distraction (e.g., iPads, music, books, talking)	Adverse evets assessed via simulator sickness scores (range, 0-60 with lower scores indicate less sickness); similar for active VR (19.3 [95%CI,17.5-21.1]) and passive VR groups (19.5 [95%CI,17.6-21.5])	Feasibility was a study outcome measured by patient reported fun and engagement and clinician ratings of helpfulness and ease of use; Patients reported VR as fun, engageing and realistic and clinicians reported VR as helpful and easy to use.	VAS overall pain; Positive effect VAS worst pain; Positive effect	n/a	FLACC scale; Unclear effect	Low
Yilmaz, Diler; Canbulat Sahiner, Nejla (2023)	Evaluate effect of Buzzy and VR on reducing procedural pain and anxiety in children aged during phlebotomy	7-12, mean (9.57); 49.60% female; N=119	Blood draw	VR BOX 3.0 with 3D videos (Space Experience, Blue Whale 360 VR Experience)	Comparator; Buzzy® (e.g., vibrating device with ice pack), and non pharmacological, standard care without distraction	No safety outcomes/data reported	Feasibility not a specified outcome	FACES; No effect	FACES; Positive effect	FLACC scale; Positive effect	Moderate
Yıldırım, Büsra Güliz; Gerçeker, Gülçin Özalp (2023)	Evaluate the effect of VR on pain, fear, and anxiety during first-attempt IV insertion in children	4-10, VR and control mean (6.4), Buzzy mean(6.7); 47.30% female; N=150	IV insertion	Oculus Rift VR and Samsung smartphone displaying 1 out of 3 different virtual environments of the child's choice	Comparator; cold vibration device (Buzzy®) application, and control (distraction technique of talking and asking questions)	No safety outcomes/data reported	Feasibility not a specified outcome	FACES; No effect CAS; Unclear effect	n/a	n/a	Moderate
Zaidman, L.; Lusky, G.; Shmueli, A.; Halperson, E.; Moskovitz, M.; Ram, D.; Fux-Noy, A. (2023)	Evaluate VR's effect on pain in routine paediatric dental treatment	4-12, mean(8.34 +/- 2.1); 28% female; N=29	Local anaesthesia and rubber dam placement during routine pediatric dental treatment	Oculus Go VR Goggles, 3 types of child-suitable content offered: 2/3 cartoon series, 1/3 children's show, 3/3 with average screening time of ~30 minutes. 2 visits per patient	Comparator; standard of care	Adverse events reported; no participant reported side effects	Feasibility was a study outcome measured by patient reporting preferred visit (with VR or without VR); Results not reported.	FACES; Mixed effect	n/a	MBPS; Mixed effect	Moderate
Chronic Pain Studies
Griffin, Anya; Wilson, Luke; Feinstein, Amanda B; Bortz, Adeline; Heirich, Marissa S; Gilkerson, Rachel; Wagner, Jenny Fm; Menendez, Maria; Caruso, Thomas J; Rodriguez, Samuel; Naidu, Srinivas; Golianu, Brenda; Simons, Laura E (2020)	Evaluate VR program Fruity Feet in enhancing mobility in the presence of chronic pain	7-17, mean (13.24); 76% female; N=17	Youth enolled in an Intensive interdisciplinary pain treatment for primary pain concerns	Utilized VR program (with headset) Fruity Feet to facilitate increased upper and lower extremity engagement	No comparator	Adverse event assessed; reported for one participant (nausea, dizziness, or other symptoms of motion sickness) patient withdrew	Feasibility was a study outcome measured by qualtative youth, caregiver, and provider interviews following VR sessions; Youth responses highlighted 4 themes: VR as a positive experience, distraction from pain, increased function, and decreased pain, provider responses also highlighted 4 themes related to VR use including increased function/mobility, enjoyment of VR, VR as extending youth's engage…	Child Daily Questionnaire consisting of 13 items assessing pain and functioning in the last 24 hours; Unclear effect	n/a	n/a	Moderate
Hua, Yun; Qiu, Rong; Yao, Wen-yan; Zhang, Qin; Chen, Xiao-li (2015)	Evaluate VR in alleviating pain in chronic lower limb wound dressing changes	4-16, mean (8.72); 52.3% female; N=65	Chronic pain associated with long-term burn dressing changes	Chinese version of VR game Ice Age 2: The Meltdown	Comparator; standard distraction methods (e.g., toys, TV, books, parental comforting)	No safety outcomes/data reported	Feasibility not a specified outcome	FACES; Positive effect	VAS; Positive effect	FLACC scale; Positive effect	High
Riera, L.; Verger, S.; Montoya, P. J.; Perales, F. J. (2022)	Evaluate VR with binaural beats as a tool to help pediatric patients manage chronic pain	7-17; 54.50% female; N=22	Chronic pain caused by a disease of rheumatological origin	Soter VR: Oculus glasses and controllers. Three stages of trials: VR, VR with ambient music (VR+M), and VR with ambient music with background binaural beats (VR+M+BB) using neutral soundtrack Pachelbel's Canon in D Major	No comparator	No safety outcomes/data reported	Feasibility not a specified outcome	PPQ; No effect	n/a	n/a	Moderate
Sharifpour, Shayesteh; Manshaee, Gholam Reza; Sajjadian, Ilnaz (2020)	Evaluate VRT's durability on perceived pain, intensity, anxiety, catastrophizing and self-efficacy among adolescents with cancer at the chemotherapy stage	14-18, VR mean (14.8), control mean (15); N=30	Cancer patients in chemotherapy experiencing chronic pain	Samsung Gear VR headset was used progammed with films including a stroll along the beach and a journey to the depths of the ocean	Comparator; no VR intervention	No safety outcomes/data reported	Feasibility not a specified outcome	McGill pain questionnaire; Positive effect	n/a	n/a	Moderate
Tennant, Michelle; Youssef, George J.; McGillivray, Jane; Clark, Tara-Jane; McMillan, Laura; McCarthy, Maria C. (2020)	Evaluate VR as psychological intervention to enhance well-being	7-19, mean (11.59); 44.40% female; N=90	Oncology patients experiencing chronic pain, and in active cancer treatment	VR experiences of 3D 270-degree virtual environment using smartphone and VR headset (both Samsung)	Comparator; non-immersive distraction (e.g., iPad with earphones)	Adverse events assessed via hild simulation sickness questionnaire (CSSQ); no safety outcomes reported	Feasibility was a study outcome measured by patient response to enjoyment thermometer visual analog scale; No difference in ratings of enjoyment between control and VR groups	VAS; No effect	n/a	n/a	Moderate
Wren, Anava A.; Neiman, Nicole; Caruso, Thomas J.; Rodriguez, Samuel; Taylor, Katherine; Madill, Martine; Rives, Hal; Nguyen, Linda (2021)	Evaluate Mindfulness-Based Virtual Reality (MBVR) intervention's effect on pain and anxiety in children with Inflammatory Bowel Disease	at least 10, mean (15.6); 42% female; N=62	Inflammatory Bowel Disease (IBD)	Samsung Gear VR headset with Galaxy smartphone, MBVR application (mindfulness-based virtual reality)	No comparator	Adverse events reported; one participant reported dizziness post-intervention	Feasibility was a study outcome measured by recruitment and retention in the study as well as patient acceptability and satsifaction ratings and qualitative interviews with patients; Good recruitment (70%) and retention (100%) observed as well as high ratings of acceptability and satisfaction with the VR intervention. Qualitative interviews indicated that participants enjoyed the VR and would lik…	VAS; Positive effect	n/a	n/a	Moderate
Legend
FACES = Wong-Baker FACES Pain Rating Scale	Positive effect = significant reduction in pain
FACES-R = FACES Pain Rating Scale	No effect = non significant reduction in pain or no change in pain
VAS = Visual Analogue Scale VAS = Visual Analogue Scale	Negative effect = significant increase in pain
NPRS = Numeric Pain Rating Scale	Mixed effect = different results across pain measure, pain reporter, or at different time points in the intervention
GRS = Graphic Rating Scale	Unclear effect = results are unclear or not reported
APPT = Adolescent Paediatric Pain Tool
WGRS = World Graphic Rating Tool
FLACC= Face, Legs, Activity, Cry, Consolability Pain Scale
PPQ = Pediatric Pain Questionnaire
CHEOPS = Childrens Hospital of Eastern Ontario Pain Scale
MBPS = Modified Behavioural Pain Scale
HR = Heart Rate
RR = Respiratory Rate
