# Supplementary material for: Extended Reality (XR) in Pediatric Acute and Chronic Pain: Systematic Review and Evidence Gap Map
Source: JMIR Pediatr Parent. 2025 Apr 7;8:e63854. doi: 10.2196/63854 (PMC12012403; doi:10.2196/63854)
Supplement: Multimedia Appendix 4 [file pediatrics_v8i1e63854_app4.xlsx]

## Sheet: Sheet1
Outcome domain	Pediatrics	Number of Studies Implemented
Pain Intensity	Wong-Baker FACES Pain Rating Scale (WB-FBRS)	36
	Visual analogue scale (VAS)	21
	Faces Pain Scale Revised (FPS-R)	13
	Verbal/Numeric Rating Scale	12
	FLACC	11
	Graphic Rating Scale	4
	Vitals	4
	Parents' Postoperative Pain Meausre (Caregiver)	1
	Modified Self-report Faces Pain Scale; Open ended questions to caregiver and nurses	1
	Colored Analogue Scale (CAS)	2
	Word Graphic Rating Scale (WGRS)	1
	Adolescent Pediatric Pain Tool (AAPT);	1
	McGill Pain Questionnaire	1
	Pediatric Pain Questionnaire	1
	Children's Hospital of Eastern Ohio Pain Scale (CHEOPS)	1
	Reseacher developed child daily questionnaire	1
	Reseacher developed rating scale	1
	Semi-structured interview	1
	Pain Index	1
	Pain Catastrophizing Scale	1
	Modified Behavioral Pain Scale (MBPS)	1
Adverse Events	Self report adverse event	6
	Child Simulation Sickness Quationnaire (CSSQ)	5
	VAS nausea levels	4
	Graph Rating Scale (Nausea)	4
	Side effects of VR Assessed (Nausea, dizziness)	4
	Single item - degree of dizziness	1
	Cybersickness symptoms	1
	Malaise Scale	1
User Experience	Graphic Rating Scale	4
	Presence Questionnaire	3
	VAS (FUN)	3
	VNS (PRESENCE)	3
	VNS (REAL)	2
	structured/semi-structured interview	2
	Gold-Rizzo Immersion and Presence Inventory (GRIP)	1
	Child Presence Scale	1
	NRS Engagement	1
	Modified immersiveness questionnaire	1
	Emotional Apperance Scale for Children	1
	Investigator developed post-procedure questionnaire	1
	Adapted Total Immersion subscale from Augmented Reality Immersion Scale (ARI)	1
Psychological Constructs	The Children's Fear Scale (CFS)	25
	Visual Analogue Scale	14
	State Trait Anxiety Inventory (STAI-6)	9
	Children's Anxiety Meter	8
	Pain Catastrophizing scale	5
	Modified Child Dental Anxiety Scale [MCDAS]	4
	Childhood Anxiety Sensitivity Index (CASI)	4
	Heart Rate	4
	Venham Situational Anxiety (VSA) score	3
	Child Distress verbal numeric rating scale	3
	Graph Rating Scale (e.g., time spent thinking about pain, pain unpleasantness)	4
	Investigator developed questionnaire	4
	modified Yale Preoperative Anxiety Scale (mYPAS)	2
	Faces Pain Scale-Revised (Affective pain)	2
	Childhood emotional manifestation Scale (CEMS)	2
	Child Adult Medical Procedure Interaction Scale-Short Form (CAMPIS-SF)	1
	Child Behavior Checklist	1
	Nature Based Anxiety Scale	1
	Subjective Units of Distress (SUDS)	1
	Memory of Pain Verbal numerical rating scale	1
	Children's Fear Survey Schedule (Dental Subscale)	1
	Frankl Behavior Rating Scale	1
	Pain Self-Efficacy Scale	1
	Pain Anxiety Symptoms Scale (PASS)	1
	Spence Children's Anxiety Scale (SCAS) short form	1
	Chronometer (Crying)	1
	Child Fear Survey Schedule-Dental Subscale (CFSS-DS)	1
	Anxiety Index	1
	Children's Hospital of Eastern Ohio Pain Scale (CHEOPS)	1
	Self-Assessment Manikin (SAM)	1
	Procedure behavior check list	1
Pain Interference	Modified induction compliance checklist (mICC)	3
	Child Behavior Checklist	1
	Modified Brief Behavior Distress Scale (mBBDS)	1
	First attempt IV insertion	1
	Semi-structured interview	1
	Additional medical support needs (restraint, multiple needle attempts, sedation)	1
	Observations and field notes	1
	Duration of wound dressing	1
Feasibility	Undefined satisfaction surveys	21
	Investigator created semi-structured interview	8
	Patient Satisfaction VAS	4
	Recruitment rate	3
	Withdrawl rate	3
	Child Adult Medical Procedure Interaction Scale-Short Form (CAMPIS-SF)	3
	Focus Groups	3
	Game functioning rate	2
	Graphic Rating Scale	1
	Perception Questionnaire	1
	Cost effectiveness	1
	Adapted healthcare professional perception questionnaire	1
	Observations and field notes	1
	Unified Theory of Acceptance and Use of Technology (UTAUT).	1
Healthcare Utilization	Time of the procedure/puncture	13
	Amount of anesthetic administration	2
	Medication use	3
	Difficult intravenous access score	1
	Length of time in the emergency department	1
	Use of Sedation for procedure	1
	Difficult Intravenous Access Score (DIVA) score	1
	Investigator developed questionnaire	1
	Observation and field notes	1
Quality of Life	Pediatric Quality of Life Inventory - Cancer Module - parent proxy	1
	Behavioral Observation of Comfort in Burn Children Scale (OCCEB-BECCO)	1
Physiological Markers	Oxygen Saturation	3
	Range of Motion (Goniometer)	4
	Heart Rate	3
	Pulse Rate	2
	Vitals (Undefined)	2
	Paediatric Anasthesia Emergency Delirium (PAED) scale	1
	Baxter Retching Faces Scale (BARF)	1
	Unstimulated saliva samples	1
	Sedation Assessment Scale	1
	Respiratory Rate	1
